# Supplementary material for: Rapid biosensor development using plant hormone receptors as reprogrammable scaffolds
Source: Nat Biotechnol. 2022 Jun 20;40(12):1855–61. doi: 10.1038/s41587-022-01364-5 (PMC9750858; doi:10.1038/s41587-022-01364-5)
Supplement: Source Data Fig. 3 — Statistical Source Data for Fig. 3. [file 41587_2022_1364_MOESM6_ESM.xlsx]

## Sheet: Figure 3a
[Ligand] (uM)	WIN 55,212
10	97.5762	93.1102	92.715
1	93.3503	93.2666	92.7582
0.333333	84.3845	83.1534	83.7629
0.111111	61.0628	63.5233	58.9433
0.037037	28.6792	27.3559	29.1117
0.012346	13.6646	13.6846	17.5801
0.004115	-0.34467	3.32735	8.55754
0	-2.75067	-0.07256	2.82323

## Sheet: Figure 3b
[Ligand] (uM)	WIN55
0	1.63337	1.57705	1.56728
0.0001	1.50939	1.61844	1.56248
0.001	1.58053	1.83315	1.77948
0.01	2.79806	2.73288	2.75576
0.1	4.08505	3.96657	4.04567
0.5	4.16922	4.49392	4.50552
1	4.97225	4.59512	4.6223
5	4.95948	4.88996	5.27704
10	5.10544	5.0049	4.87385
100	4.98573	5.06613	4.88448

## Sheet: Figure 3c
[Ligand] (uM)	LUM
0	4.081	3.858	3.847
0.0001	4.094	3.848	3.642
0.001	4.593	4.28	4.174
0.01	5.448	5.829	5.793
0.1	9.293	8.992	7.439
1	12.392	10.463	10.193
10	13.953	10.293	10.293

## Sheet: Figure 3d
	2 μM			2 nM
4F-MDMB	0.116	0.117	0.101	0.813	0.154	0.125
WIN 55, 212	3.378	3.384	3.484	1.487	1.277	1.151
JWH-072	0.219	0.29	0.268	0.289	0.097	0.074
JWH-145	0.105	0.116	0.1	0.469	0.077	0.091
JWH-167	0.075	0.092	0.077	0.146	0.078	0.09
JWH-180	0.08	0.088	0.087	0.104	0.071	0.083
JWH-193	0.07	0.084	0.11	0.065	0.104	0.068
JWH-370	0.06	0.059	0.063	0.069	0.076	0.063
AM2201	0.112	0.114	0.096	0.169	0.127	0.144
Mepirapim	0.111	0.116	0.103	0.117	0.158	0.176
CP 47, 497	0.105	0.078	0.105	0.117	0.142	0.12
PTI-1	0.105	0.089	0.091	0.097	0.112	0.193
Cannabidiol	0.095	0.093	0.084	0.109	0.094	0.096
∆9-THC	0.116	0.081	0.066	0.105	0.137	0.097
+ CNTRL	3.553	3.555	3.41	2.266	2.046	2.24

## Sheet: Figure 3e
uM	saliva			urine			serum			saline
0	0.091	0.09	0.092	0.14	0.138	0.117	0.107	0.095	0.094	0.106	0.114	0.108
1e-06	0.097	0.09	0.095	0.141	0.142	0.134	0.103	0.1	0.092	0.133	0.126	0.127
1e-05	0.096	0.096	0.098	0.148	0.148	0.138	0.098	0.098	0.102	0.152	0.136	0.148
0.0001	0.124	0.126	0.123	0.162	0.161	0.149	0.108	0.106	0.1	0.162	0.157	0.179
0.001	0.239	0.257	0.242	0.248	0.231	0.225	0.141	0.195	0.127	0.26	0.252	0.274
0.01	0.374	0.38	0.358	0.338	0.33	0.313	0.239	0.24		0.302	0.321	0.336
0.1	0.397	0.408	0.382	0.356	0.348	0.341	0.319	0.268	0.325	0.327	0.325	0.325
1	0.436	0.42	0.431	0.387	0.372	0.376	0.312	0.316	0.329	0.315	0.35	0.349
10										0.341	0.349	0.35
