# Supplementary material for: Rapid biosensor development using plant hormone receptors as reprogrammable scaffolds
Source: Nat Biotechnol. 2022 Jun 20;40(12):1855–61. doi: 10.1038/s41587-022-01364-5 (PMC9750858; doi:10.1038/s41587-022-01364-5)
Supplement: Source Data Fig. 4 — Statistical Source Data for Fig. 4. [file 41587_2022_1364_MOESM7_ESM.xlsx]

## Sheet: Figure 4c
[Ligand] (uM)	PYR1-diazi			PYR1-pirimi
0.01	2.821	4.017	3.928	2.798	2.193	2.504
0.1	3.172	4.215	4.029	2.824	1.934	2.89
1	4.479	4.68	4.503	4.065	3.256	4.278
10	10.058	10.652	11.029	10.289	6.672	8.183
100	21.801	16.912	16.034	22.748	20.257	17.606
1000	25.73	20.742	19.283	23.566	22.462	20.41
10000	25.492	21.692	23.422	23.974	20.5	20.202

## Sheet: Figure 4d
[Ligand] (uM)	PYR1DIAZI			PYR1PIRI
10000	90.0002	97.7424	88.9027	26.2935	21.2969	21.2868
1000	90.9891	90.3208	91.6487	12.8204	5.02874	3.49172
333.333	81.43	84.8717	82.7526	3.06053	-1.40345	-0.09976
111.111	72.3333	73.0734	73.5204	0.52418	1.70612	3.2533
37.037	46.6135	45.6154	44.9018	1.88874	-0.49543	-1.36287
12.346	23.2425	19.2404	22.4517	6.15489	-2.07812	0.341562
4.115	8.94114	7.9575	7.78392	-0.48529	-0.66283	-2.85932
0	0.787553	-1.11704	0.329487	1.81265	-0.30774	-1.5049

## Sheet: Figure 4f(top)
[Agonist], nM	Primi			DIAZI			Azinphos			Parathion			Coumaphos			Paraoxon
1e-05	16.0803	13.7711	10.231	16.3868	14.2827	14.8521	19.1784	9.60186	15.5607	15.0369	11.1106	15.282	16.388	9.75155	14.788	10.8821	10.8818	16.2674
0.5	16.2916	10.6238	15.6888	17.4108	17.2372	16.3989	28.6964	14.557	20.4786	71.449	15.1942	16.4674	30.8829	12.1724	17.852	11.8181	17.5251	16.6639
1	14.8452	10.2747	16.187	18.6316	18.8877	17.8257	22.2741	20.8671	16.0353	69.4998	48.0045	15.815	36.8131	33.8683	15.2635	24.3604	44.2392	23.2398
10	14.4325	21.0505	14.3106	45.2007	36.5024	37.3791	14.152	32.187	17.3809	30.1106	67.3607	15.8069	15.4966	64.9896	15.1391	60.5829	64.6146	19.0156
100	13.0635	18.7544	19.1243	83.9552	58.8553	85.0153	20.787	38.118	25.3718	15.5477	62.6829	17.0922	12.996	65.6413	15.942	14.8147	62.8846	19.484
1000	14.5946	13.3067	24.2241	91.3968	74.4862	93.8701	52.3582	54.3696	50.5941	34.4735	76.5381	29.0859	21.5139	73.8437	25.5745	35.1388	74.2295	30.1748
10000	49.7642	33.468	42.0067	136.136	76.75	124.623	95.7293	70.2485	89.5341	73.5456	54.5583	65.8713	81.7848	47.8146	79.9027	83.5675	57.6349	70.6242
100000	88.1821	62.3485	81.1156	121.25	75.1956	129.334	109.007	68.7025	93.3077	78.279	10.2013	20.8749	105.044	22.805	29.2791	100.899	20.8486	98.4357

## Sheet: Figure 4f(bottom)
[Agonist], nM	Primi			DIAZI			Aziphos			Parathion			Coumaphos			Paraoxon
1e-05	12.1349		10.2166	12.7195	18.4502	9.71577	12.1138	18.2881	9.86344	11.8454	17.8157	9.95232	11.6429	18.6581	9.86949	11.9047	18.1515	10.4931
0.5	14.102		10.5609	12.5002	17.2094	10.7942	31.2803	17.7366	34.3347	11.1865	13.661	9.61235	10.5853	39.7892	9.47463	11.0975	13.4157	8.83669
1	14.3749		26.2317	8.79261	30.6879	10.5822	12.8473	20.2271	11.0051	11.9354	18.4849	9.20503	12.0486	19.9282	8.79677	12.5918	18.7436	9.61501
10	43.6765		50.237	13.4382	52.2233	10.7886	11.4365	17.1268	9.00294	10.4509	13.1415	9.78301	7.16425	12.4287	9.58305	11.1224	13.1225	9.77454
100	69.1062		102.119	10.9399	93.1201	14.6263	10.1321	13.0491	14.2025	9.42331	12.7271	15.286	8.8955	12.6369	17.1023	10.0591	11.6876	14.7625
1000	83.8685		110.835	14.7458	127.006	27.6788	9.56236	16.7824	14.0584	9.54225	20.0758	23.4336	9.4868	11.2169	22.673	10.1585	20.7126	25.0764
10000	114.94		104.006	64.1675	206.889	68.5547	14.8599	89.9517	16.8148	13.1296	21.6675	76.706	12.3815	19.3959	83.5281	13.1804	18.2375	74.7884
100000	116.837		106.566	85.2594	135.502	82.8384	93.1412	79.6581	84.1939	11.2909	29.034	72.4977	9.58394	13.286	71.6379	12.8083	10.7531	85.8371
